# Supplementary material for: Inflammatory profiling of patients with familial amyloid polyneuropathy
Source: BMC Neurol. 2019 Jun 28;19:146. doi: 10.1186/s12883-019-1369-4 (PMC6599258; doi:10.1186/s12883-019-1369-4)
Supplement: Supplementary file 1 — Raw Data from Patients. (XLSX 12 kb) [file 12883_2019_1369_MOESM1_ESM.xlsx]

## Sheet: Sheet1
Raw Data
	Patient #	FAP Stage	Age	Sex	IL-1b	TNF-a	IL-6	IL-12	Cortisol	IL-8	IL-33	IL-10	IFN-b
	1	2-3	25-30	M	0	555.681	611.319	0.0150927	19.4451	202.34	23.15	6.49523	7.1
	2	1	25-30	F	68.24	509.734	408.436	1.62786	15.1241	20.8	3779.4	9.72694	0
	3	2-3	50-55	M	45.3257	291.86	424.453	0	33.9894	76.5079	452.32	6.45148	14.4111
	4	1	40-45	M	31.7853	402.126	421.783	0.668391	15.1241	82.3204	1246.03	7.329	0
	5	0	30-35	F	68.2147	349.701	627.336	2.15502	22.9916	0	801.9	7.83669	16.7667
	6	1	35-40	M	21.12	513.289	830.219	0	76.3866	80.7817	969.23	6.5403	20.7667
	7	1	40-45	M	30.6092	505.847	323.011	0	32.9548	106.931	0	6.15058	3.7
	8	1	25-30	M	0	398.87	286.973	0	31.3121	192.839	385.85	7.75981	1.66667
	9	1	35-40	M	0	374.718	309.664	0	27.9548	384.46	952	6.76299	5.32222
	10	1	35-40	F	0	342.159	688.735	0	11.4394	391.024	261.69	9.45255	4.15556
	11	0	25-30	F	0	270.266	429.792	0	14.7076	52.2314	1349	7.0851	2.46667
	12	1	40-45	M	0	310.465	589.963	0.364381	16.9113	176.832	1298.45	7.21235	10.6333
	13	1	25-30	F	7.90109	304.585	488.521	0	27.7764	238.537	1115.39	6.71262	2.97778
	14	2-3	55-60	M	9.04705	246.578	451.148	0	52.9519	147.697	126.73	7.97588	0
	15	1	65-70	F	9.04705	288.306	178.857	0.263044	54.6383	86.9364	255.62	8.17338	8.82222
	16	1	30-35	F	4.8	236.578	189.536	0.200517	50.9376	87.7058	639.58	7.98913	ND
	17	2-3	25-30	F	9.94	403.189	368.393	0	33.6427	89.3868	1210.98	7.69088	3.48889
	18	1	30-35	M	5.94089	266.279	997.064	0.0398877	44.9593	85.3978	915	8.47163	ND
	19	1	30-35	M	3.22678	237.243	576.615	0	ND	78.1	376	9.22322	ND
	20	0	30-35	F	0	130.831	114.789	0	23.6427	68	1123.08	7.40854	1.63333
	21	0	30-35	M	50	ND	432.461	ND	ND	77.7043	1027	ND	ND
	22	1	30-35	M	0	166.711	ND	0	ND	258.864	984.62	ND	ND
	23	0	20-25	F	78.93	ND	ND	ND	ND	87.5	806	ND	ND
	24	1	70-75	M	ND	ND	ND	0	ND	ND	ND	ND	ND
	25	0	20-25	F	18.71	ND	ND	ND	ND	189.243	0	7.33563	ND
	26	2-3	25-30	M	0	ND	ND	ND	21.1441	157.714	345.24	ND	ND
	27	2-3	20-25	M	ND	ND	ND	ND	ND	ND	ND	ND	ND
	28	1	25-30	M	ND	ND	ND	ND	ND	ND	ND	ND	ND
